# Supplementary material for: Modeling UV/Vis Absorption Spectra of Food Colorants in Solution: Anthocyanins and Curcumin as Case Studies
Source: Molecules. 2024 Sep 14;29(18):4378. doi: 10.3390/molecules29184378 (PMC11434053; doi:10.3390/molecules29184378)
Supplement: Supplementary file 1 [file molecules-29-04378-s001.zip]

Archive with 1 entries (1 files):
- molecules-3193615-supplementary.pdf
